# Supplementary material for: Enhancement of Diffusion Assisted Bonding of the Bimetal Composite of Austenitic/Ferric Steels via Intrinsic Interlayers
Source: Materials (Basel). 2021 May 6;14(9):2416. doi: 10.3390/ma14092416 (PMC8125153; doi:10.3390/ma14092416)
Supplement: Supplementary file 1 [file materials-14-02416-s001.zip]

Archive with 1 entries (1 files):
- materials-1169285-supplementary.pdf
